# Supplementary material for: A Bioconjugate Vaccine Against Extra-Intestinal Pathogenic Escherichia coli (ExPEC)
Source: Vaccines (Basel). 2025 Mar 28;13(4):362. doi: 10.3390/vaccines13040362 (PMC12031530; doi:10.3390/vaccines13040362)
Supplement: Supplementary file 1 [file vaccines-13-00362-s001.zip]

Archive with 1 entries (1 files):
- vaccines-3520996-supplementary.pdf
